# Supplementary material for: Antioxidant Behavioural Phenotype in the Immp2l Gene Knock-Out Mouse
Source: Genes (Basel). 2023 Aug 28;14(9):1717. doi: 10.3390/genes14091717 (PMC10531238; doi:10.3390/genes14091717)
Supplement: Supplementary file 1 [file genes-14-01717-s001.zip]

Archive with 1 entries (1 files):
- genes-2537968-supplementary.pdf
